# Supplementary material for: Haematology and Serum Biochemistry Parameters and Variations in the Eurasian Beaver (Castor fiber)
Source: PLoS One. 2015 Jun 12;10(6):e0128775. doi: 10.1371/journal.pone.0128775 (PMC4467035; doi:10.1371/journal.pone.0128775)
Supplement: S1 Table — (XLSX) [file pone.0128775.s001.xlsx]

## Sheet: Sheet1
Beaver	ALT	Bile acids	Total bilirubin	Urea	Creatinine	Total protein	Albumin	Golbulins	Cholesterol	Calcium	Sodium	Chloride	Potassium	Sod:pot ratio	ALKP	Alpha 1	Alpha 2	Beta	Gamma	AST	Phosphate	NEFA	Triglycerides	Magnesium	RBC	Hb	PCV	MCV	MCH	MCHC	Platelets	WBCC	Neut segm	Band neut	Lymp	Mon	Eosin	Bas
Angus	38	4	5	7.5	110	66	39	27	2.8	2.6	141	89	3.9	36.2	221	4.39	7.9	8.66	6.06	89	1.2	1215	1.4	1.5	4	13	0.37	91	33	35	268	11.6	9.6	0	1.5	0.3	0.1	0
Christian	29	7	3.8	6.3	94	68	39	29	3	2.6	138	88	4.2	32.9	288	5.05	8.03	9.95	5.97	91	1.3	967	1.06	1.4	3.7	12	0.34	90	32	36	210	10.1	8.4	0	1.5	0.2	0	0
M08K21	56	6	5.6	3.6	87	61	35	26	2.5	2.7	132	88	5.5	24	555	2.05	9.68	8.41	5.86	87	1.5	912	1.01	1.5	4	12.9	0.37	94	33	35	208	11.6	6.8	0.2	4.3	0.1	0.1	0
Leigh	29	3	4.4	8.7	126	70	38	32	1.9	2.7	129	83	4.5	28.7	186	2.82	10.83	8.67	8.69	60	1.3	684	1.03	1.5	3.4	11.7	0.33	98	35	36	199	7.8	5.5	0.1	2.1	0.2	0	0
Ida	52	6	5.9	8.5	102	66	36	30	2.9	2.6	132	83	4.3	30.7	854	3.36	9.88	6.8	8.95	77	1.4	1569	2.43	1.5	3.3	11.8	0.33	100	35	35	122	6	3.5	0.2	2.1	0.1	0	0
Live	29	3	5.8	6.3	114	64	38	26	2	2.7	131	84	4.4	29.8	432	2.32	9.65	7.46	6.57	86	1.2	1203	1.06	1.4	3.6	12	0.34	95	33	35	234	9.4	5.8	0.1	3.2	0.1	0.1	0
Morten	28	3	5	6.2	92	60	38	22	1.9	2.7	130	86	4.5	28.9	444	3.42	6.82	5.91	5.85	65	1.3	1008	1.1	1.6	3.5	12.2	0.34	98	35	36	241	8	4.4	0	3.5	0.1	0	0
314a	37	3	4.8	7.7	102	60	37	23	2.5	2.8	129	80	4.4	29.3	346	2.05	7.8	6.23	6.92	82	1.4	1007	0.52	1.8	3.8	12.3	0.35	93	33	35	234	6.7	4.1	0	2.4	0.1	0.1	0
Jartan	33	3	5.5	8.3	110	65	35	30	1.7	2.8	136	86	4.6	29.6	228	2.96	9.19	7.73	10.11	67	1.3	953	0.47	1.4	3.7	12.2	0.35	93	33	35	146	9.2	7.6	0.1	1.3	0.1	0.1	0
315	38	3	4.9	9.9	110	61	35	26	2.4	2.7	133	83	4.2	31.7	267	2.67	9.56	7.34	6.43	73	1.5	945	0.98	1.5	3.6	12.3	0.35	97	34	35	344	10.6	7.7	0.7	1.9	0.1	0.1	0
Morritz	36	3	4.6	10.6	112	70	38	32	2.7	2.8	133	86	3.9	34.1	407	2.52	11.14	9.33	9.01	74	1.5	1315	0.92	1.4	3.9	13.2	0.37	95	34	35	180	9.2	7.7	0.6	0.9	0.1	0	0
Edwin	49	3	6.2	6	119	67	39	29	2.1	2.7	135	85	5.2	26	263	2.62	9.33	7.53	9.52	105	1.3	617	0.54	1.7	3.9	12.3	0.35	91	32	35	175	8.9	6.9	0	1.8	0.2	0	0
Jodie	39	6	3.2	8.2	118	69	36	33	3.7	2.6	130	86	4.2	31	321	2.22	11.15	9.15	10.48	65	1.4	765	0.92	1.6
Moses	34	3	4.1	6.7	123	66	36	30	2.1	2.6	133	85	5.5	24.2	272	2.16	9.67	6.47	10.71	64	1.3	826	0.96	1.7
Hanne	36	3	3.3	7.3	93	63	34	29	2.1	2.8	132	87	4.9	26.9	405	2.18	9.41	9.12	8.29	62	1.2	1012	1.01	1.3
185C	47	6	3.3	8.1	116	65	33	32	3.4	2.4	134	79	5.6	23.9	323	3.04	10.67	9.23	9.06	71	1.3	961	1.04	1.2
313A	33	3	1.8	6.6	90	69	39	31	2.9	2.8	130	83	5.5	23.6	256	2.77	9.82	9.06	9.35	61	1.4	954	1.03	1.5
Moe	32	3	4.9	5.8	96	59	36	23	2	2.6	134	85	6.2	21.6	278	2.87	7.86	6.21	6.06	65	1.5	1001	0.98	1.6
1010	33	3	3.2	3.8	73	66	38	28	3.3	2.5	129	89	3.9	33.1	413	2.86	11.49	7.44	6.21	70	5.7	1234	0.7	1.4	3.4	12.8	0.36	106	38	36	225	11.6	8.1	0	3.1	0.3	0.1	0
3059	31	3	3.5	7.5	85	65	36	28	1.8	2.1	135	88	4.1	32.9	512	1.96	10.87	7.84	7.33	73	3.9	1005	1.11	1.5	3.3	12.5	0.34	105	38	36	215	8.1	7.1	0	0.7	0.2	0	0
5012	30	3	4.5	4.7	75	72	37	35	2.4	2.5	140	85	4.2	33.3	220	2.55	12.7	10.15	9.6	60	5.1	956	0.71	1.4	3.3	12.5	0.35	106	38	36	256	12.2	9.3	0	2.5	0.2	0.2	0
0794	45	3	4.2	5.7	74	67	38	29	4	2.4	129	84	3.8	33.9	386	2.15	10.93	7.86	8.06	87	4.1	984	0.83	1.3	3.7	13.2	0.38	103	36	35	225	10.5	7.8	0	2.5	0.2	0	0
0182	31	3	4.4	3.6	71	66	36	30	2.9	2.3	136	88	4.4	31	355	2.25	11	7.95	8.8	74	4.2	1015	0.76	1.7
5610	39	3	3.8	5.5	75	63	36	27	2.4	2.2	133	86	4.1	32.4	373	2.55	10.69	8.64	5.12	83	3.8	1101	1.13	1.6	3.6	13.8	0.39	109	38	35	176	11.7	10.1	0	1	0.3	0.1	0
9777	49	3	5.1	4.4	57	65	37	28	4.2	2.5	138	82	4	34.5	449	1.32	13	7.71	5.97	77	3.2	986	0.68	1.8	4.4	15.9	0.45	104	36	35	205	13.9	9.1	0	4.3	0.3	0.1	0
9008	37	3	3.6	5.8	71	69	39	30	2.1	2.4	136	84	3.8	35.8	387	2.45	12.46	7.86	7.23	90	4.6	1006	0.94	1.3	3.6	13.1	0.37	101	36	36	190	12.4	9.1	0	1.9	1.1	0.1	0
3537	30	3	4.2	4.2	81	68	37	31	2.9	2.4	134	85	3.9	34.4	270	2.55	12.65	8.46	7.34	62	5.1	993	0.69	1.5	3.8	14.2	0.39	102	37	36	188	13	7.8	0	3.9	0.9	0.4	0
3673	39	3	3.9	3	54	65	36	29	3.8	2.5	132	88	4.2	31.4	474	3.23	11.59	7.93	6.25	61	4.9	1109	0.71	1.6	3.8	14.3	0.4	106	38	35	170	13.5	9.1	0	3.5	0.8	0	0
8077	32	3	4.4	6.9	43	55	33	22	2.7	2.7	130	89	4.5	28.9	590	3.02	10.56	5.55	2.87	81	5.5	956	3.02	1.4
5784	27	3	4.2	4	57	62	34	28	2.2	2.1	129	81	4.4	29.3	313	2.62	11.05	7.33	7	61	4.4	1056	1.06	1.2	3.9	14.1	0.41	105	36	34	186	12.6	8.6	0	3.7	0.3	0	0
5349	38	4	4.1	4.3	70	63	35	28	3.6	2.5	140	84	4.1	34.1	344	2.52	11.15	7.63	6.7	86	4.8	1043	0.96	1.8
2147	44	3	4.6	3.2	65	57	35	22	3.2	2.6	138	83	4.3	32.1	569	2.92	10.18	5.63	3.27	96	5	968	1.07	1.6
2583	30	4	4.7	2.4	68	69	35	29	2.8	2.3	136	88	3.9	34.9	144	3	11.1	6.9	8	50	4.7	978	0.38	1.5
1482	44	3	4.9	4.1	80	64	35	29	3	2.4	134	82	4.1	32.7	282	2.58	9.81	9.09	7.52	71	4.3	981	0.41	1.4	3.7	13.1	0.39	105	35	34	287	11.2	7.5	0	2.6	0.9	0.2	0
9390	35	3	4.8	4.4	91	66	37	29	3.1	2.3	134	81	4.2	31.9	391	2.55	11.48	7.69	7.28	92	3.3	956	0.87	1.6	3.7	14	0.39	106	38	35	312	11	8.4	0	2	0.7	0	0
5th percentile	28.7	3	3.2	3.14	56.1	58.4	33.7	22	1.87	2.17	129	80.7	3.87	23.81	209.8	2.023	7.842	5.826	4.565	60	1.2	740.7	0.452	1.27	3.3	11.83	0.3315	91	32.15	34.15	149.6	6.865	4.145	0	0.915	0.1	0	0
95th percentile	49.9	6	5.83	9.06	120.2	70	39	32.3	3.86	2.8	140	89	5.53	35.17	575.3	3.711	12.665	9.516	10.221	93.2	5.22	1258.3	1.709	1.8	4	14.285	0.4085	106	38	36	308.25	13.425	9.555	0.54	4.24	0.9	0.2	0
Mean	36.8286	3.54286	4.40571	5.99429	88.6857	64.8857	36.4286	28.3429	2.71429	2.54	133.571	84.9429	4.44	30.5629	366.229	2.70143	10.3171	7.85486	7.384	74.8	2.88286	1006.89	0.985429	1.50571	3.69167	12.975	0.367083	99.7083	35.25	35.25	216.5	10.45	7.5	0.0833333	2.425	0.329167	0.075	0
Median	36	3	4.4	6	90	65	36	29	2.7	2.6	133	85	4.2	31.4	346	2.58	10.67	7.84	7.28	73	1.5	986	0.96	1.5	3.7	12.85	0.365	100.5	35	35	209	10.8	7.75	0	2.25	0.2	0.1	0
Standard deviation	7.28005	1.12993	0.883804	2.01805	21.6224	3.77792	1.69513	3.09786	0.647696	0.194496	3.37457	2.65053	0.584661	3.7357	135.719	0.656733	1.44921	1.15906	1.8081	12.5875	1.64967	164.669	0.489083	0.154814	0.254815	0.976921	0.0283548	5.74078	2.04634	0.595119	49.864	2.08946	1.71537	0.181812	1.03853	0.29788	0.0924211	0
