# Supplementary material for: Haematology and Serum Biochemistry Parameters and Variations in the Eurasian Beaver (Castor fiber)
Source: PLoS One. 2015 Jun 12;10(6):e0128775. doi: 10.1371/journal.pone.0128775 (PMC4467035; doi:10.1371/journal.pone.0128775)
Supplement: S2 Table — (XLSX) [file pone.0128775.s002.xlsx]

## Sheet: A Alt Bile Bilirubin 
Origin	Beaver ID	ALT	Bile acids	Total Bilirubin
Norway	Angus	38	4	5
Norway	Christian	29	7	3.8
Norway	M08K21	56	6	5.6
Norway	Leigh	29	3	4.4
Norway	Ida	52	6	5.9
Norway	Live	29	3	5.8
Norway	Morten	28	3	5
Norway	314a	37	3	4.8
Norway	Jartan	33	3	5.5
Norway	315	38	3	4.9
Norway	Morritz	36	3	4.6
Norway	Edwin	49	3	6.2
Norway	Jodie	39	6	3.2
Norway	Moses	34	3	4.1
Norway	Hanne	36	3	3.3
Norway	185C	47	6	3.3
Norway	313A	33	3	1.8
Norway	Moe	32	3	4.9
Cotswold	1010	33	3	3.2
Cotswold	3059	31	3	3.5
Cotswold	5012	30	3	4.5
Cotswold	0794	45	3	4.2
Cotswold	0182	31	3	4.4
Cotswold	5610	39	3	3.8
Cotswold	9777	49	3	5.1
Cotswold	9008	37	3	3.6
Cotswold	3537	30	3	4.2
Cotswold	3673	39	3	3.9
Cotswold	8077	32	3	4.4
Cotswold	5784	27	3	4.2
Cotswold	5349	38	4	4.1
Cotswold	2147	44	3	4.6
Cotswold	2583	30	4	4.7
Cotswold	1482	44	3	4.9
Cotswold	9390	35	3	4.8
	Norway
	5th percentile	28.85	3	2.99
	95th percentile	52.6	6.15	5.945
	Cotswold
	5th percentile	29.4	3	3.44
	95th percentile	45.8	4	4.94

## Sheet: B Urea Creat TotProtein
Origin	Beaver ID	Urea	Creatinine	Total protein
Norway	Angus	7.5	110	66
Norway	Christian	6.3	94	68
Norway	M08K21	3.6	87	61
Norway	Leigh	8.7	126	70
Norway	Ida	8.5	102	66
Norway	Live	6.3	114	64
Norway	Morten	6.2	92	60
Norway	314a	7.7	102	60
Norway	Jartan	8.3	110	65
Norway	315	9.9	110	61
Norway	Morritz	10.6	112	70
Norway	Edwin	6	119	67
Norway	Jodie	8.2	118	69
Norway	Moses	6.7	123	66
Norway	Hanne	7.3	93	63
Norway	185C	8.1	116	65
Norway	313A	6.6	90	69
Norway	Moe	5.8	96	59
Cotswold	1010	3.8	73	66
Cotswold	3059	7.5	85	65
Cotswold	5012	4.7	75	72
Cotswold	0794	5.7	74	67
Cotswold	0182	3.6	71	66
Cotswold	5610	5.5	75	63
Cotswold	9777	4.4	57	65
Cotswold	9008	5.8	71	69
Cotswold	3537	4.2	81	68
Cotswold	3673	3	54	65
Cotswold	8077	6.9	43	55
Cotswold	5784	4	57	62
Cotswold	5349	4.3	70	63
Cotswold	2147	3.2	65	57
Cotswold	2583	2.4	68	69
Cotswold	1482	4.1	80	64
Cotswold	9390	4.4	91	66
	Norway
	5th percentile	5.47	89.55	59.85
	95th percentile	10.005	123.45	70
	Cotswold
	5th percentile	2.88	51.8	56.6
	95th percentile	7.02	86.2	69.6

## Sheet: C  Album Globul Cholestrol
Origin	Beaver ID	Albumin	Globulins	Cholesterol
Norway	Angus	39	27	2.8
Norway	Christian	39	29	3
Norway	M08K21	35	26	2.5
Norway	Leigh	38	32	1.9
Norway	Ida	36	30	2.9
Norway	Live	38	26	2
Norway	Morten	38	22	1.9
Norway	314a	37	23	2.5
Norway	Jartan	35	30	1.7
Norway	315	35	26	2.4
Norway	Morritz	38	32	2.7
Norway	Edwin	39	29	2.1
Norway	Jodie	36	33	3.7
Norway	Moses	36	30	2.1
Norway	Hanne	34	29	2.1
Norway	185C	33	32	3.4
Norway	313A	39	31	2.9
Norway	Moe	36	23	2
Cotswold	1010	38	28	3.3
Cotswold	3059	36	28	1.8
Cotswold	5012	37	35	2.4
Cotswold	0794	38	29	4
Cotswold	0182	36	30	2.9
Cotswold	5610	36	27	2.4
Cotswold	9777	37	28	4.2
Cotswold	9008	39	30	2.1
Cotswold	3537	37	31	2.9
Cotswold	3673	36	29	3.8
Cotswold	8077	33	22	2.7
Cotswold	5784	34	28	2.2
Cotswold	5349	35	28	3.6
Cotswold	2147	35	22	3.2
Cotswold	2583	35	29	2.8
Cotswold	1482	35	29	3
Cotswold	9390	37	29	3.1
	Norway
	5th percentile	33.85	22.85	1.87
	95th percentile	39	32.15	3.445
	Cotswold
	5th percentile	33.8	22	2.04
	95th percentile	38.2	31.8	4.04

## Sheet: D  Calcium Sodium Chloride
Origin	Beaver ID	Calcium	Sodium	Chloride
Norway	Angus	2.6	141	89
Norway	Christian	2.6	138	88
Norway	M08K21	2.7	132	88
Norway	Leigh	2.7	129	83
Norway	Ida	2.6	132	83
Norway	Live	2.7	131	84
Norway	Morten	2.7	130	86
Norway	314a	2.8	129	80
Norway	Jartan	2.8	136	86
Norway	315	2.7	133	83
Norway	Morritz	2.8	133	86
Norway	Edwin	2.7	135	85
Norway	Jodie	2.6	130	86
Norway	Moses	2.6	133	85
Norway	Hanne	2.8	132	87
Norway	185C	2.4	134	79
Norway	313A	2.8	130	83
Norway	Moe	2.6	134	85
Cotswold	1010	2.5	129	89
Cotswold	3059	2.1	135	88
Cotswold	5012	2.5	140	85
Cotswold	0794	2.4	129	84
Cotswold	0182	2.3	136	88
Cotswold	5610	2.2	133	86
Cotswold	9777	2.5	138	82
Cotswold	9008	2.4	136	84
Cotswold	3537	2.4	134	85
Cotswold	3673	2.5	132	88
Cotswold	8077	2.7	130	89
Cotswold	5784	2.1	129	81
Cotswold	5349	2.5	140	84
Cotswold	2147	2.6	138	83
Cotswold	2583	2.3	136	88
Cotswold	1482	2.4	134	82
Cotswold	9390	2.3	134	81
	Norway
	5th percentile	2.57	129	79.85
	95th percentile	2.8	138.45	88.15
	Cotswold
	5th percentile	2.1	129	81
	95th percentile	2.62	140	89

## Sheet: E Potass SodPotratio ALKP
Origin	Beaver ID	Potassium	Sod/pot ratio	ALKP
Norway	Angus	3.9	36.2	221
Norway	Christian	4.2	32.9	288
Norway	M08K21	5.5	24	555
Norway	Leigh	4.5	28.7	186
Norway	Ida	4.3	30.7	854
Norway	Live	4.4	29.8	432
Norway	Morten	4.5	28.9	444
Norway	314a	4.4	29.3	346
Norway	Jartan	4.6	29.6	228
Norway	315	4.2	31.7	267
Norway	Morritz	3.9	34.1	407
Norway	Edwin	5.2	26	263
Norway	Jodie	4.2	31	321
Norway	Moses	5.5	24.2	272
Norway	Hanne	4.9	26.9	405
Norway	185C	5.6	23.9	323
Norway	313A	5.5	23.6	256
Norway	Moe	6.2	21.6	278
Cotswold	1010	3.9	33.1	413
Cotswold	3059	4.1	32.9	512
Cotswold	5012	4.2	33.3	220
Cotswold	0794	3.8	33.9	386
Cotswold	0182	4.4	31	355
Cotswold	5610	4.1	32.4	373
Cotswold	9777	4	34.5	449
Cotswold	9008	3.8	35.8	387
Cotswold	3537	3.9	34.4	270
Cotswold	3673	4.2	31.4	474
Cotswold	8077	4.5	28.9	590
Cotswold	5784	4.4	29.3	313
Cotswold	5349	4.1	34.1	344
Cotswold	2147	4.3	32.1	569
Cotswold	2583	3.9	34.9	144
Cotswold	1482	4.1	32.7	282
Cotswold	9390	4.2	31.9	391
	Norway
	5th percentile	3.9	23.3	215.75
	95th percentile	5.69	34.415	599.85
	Cotswold
	5th percentile	3.8	29.22	204.8
	95th percentile	4.42	35.08	573.2

## Sheet: F Alpha1glo Alpha2glo Betaglo
Origin	Beaver ID	Alpha 1 glob	Alpha 2 glob	Beta glob
Norway	Angus	4.39	7.9	8.66
Norway	Christian	5.05	8.03	9.95
Norway	M08K21	2.05	9.68	8.41
Norway	Leigh	2.82	10.83	8.67
Norway	Ida	3.36	9.88	6.8
Norway	Live	2.32	9.65	7.46
Norway	Morten	3.42	6.82	5.91
Norway	314a	2.05	7.8	6.23
Norway	Jartan	2.96	9.19	7.73
Norway	315	2.67	9.56	7.34
Norway	Morritz	2.52	11.14	9.33
Norway	Edwin	2.62	9.33	7.53
Norway	Jodie	2.22	11.15	9.15
Norway	Moses	2.16	9.67	6.47
Norway	Hanne	2.18	9.41	9.12
Norway	185C	3.04	10.67	9.23
Norway	313A	2.77	9.82	9.06
Norway	Moe	2.87	7.86	6.21
Cotswold	1010	2.86	11.49	7.44
Cotswold	3059	1.96	10.87	7.84
Cotswold	5012	2.55	12.7	10.15
Cotswold	0794	2.15	10.93	7.86
Cotswold	0182	2.25	11	7.95
Cotswold	5610	2.55	10.69	8.64
Cotswold	9777	1.32	13	7.71
Cotswold	9008	2.45	12.46	7.86
Cotswold	3537	2.55	12.65	8.46
Cotswold	3673	3.23	11.59	7.93
Cotswold	8077	3.02	10.56	5.55
Cotswold	5784	2.62	11.05	7.33
Cotswold	5349	2.52	11.15	7.63
Cotswold	2147	2.92	10.18	5.63
Cotswold	2583	3	11.1	6.9
Cotswold	1482	2.58	9.81	9.09
Cotswold	9390	2.55	11.48	7.69
	Norway
	5th percentile	2.05	7.653	6.165
	95th percentile	4.489	11.1415	9.423
	Cotswold
	5th percentile	1.832	10.106	5.614
	95th percentile	3.062	12.76	9.302

## Sheet: G  Gammaglob AST Phosph
Origin	Beaver ID	Gamma glob	AST	Phosphate
Norway	Angus	6.06	89	1.2
Norway	Christian	5.97	91	1.3
Norway	M08K21	5.86	87	1.5
Norway	Leigh	8.69	60	1.3
Norway	Ida	8.95	77	1.4
Norway	Live	6.57	86	1.2
Norway	Morten	5.85	65	1.3
Norway	314a	6.92	82	1.4
Norway	Jartan	10.11	67	1.3
Norway	315	6.43	73	1.5
Norway	Morritz	9.01	74	1.5
Norway	Edwin	9.52	105	1.3
Norway	Jodie	10.48	65	1.4
Norway	Moses	10.71	64	1.3
Norway	Hanne	8.29	62	1.2
Norway	185C	9.06	71	1.3
Norway	313A	9.35	61	1.4
Norway	Moe	6.06	65	1.5
Cotswold	1010	6.21	70	5.7
Cotswold	3059	7.33	73	3.9
Cotswold	5012	9.6	60	5.1
Cotswold	0794	8.06	87	4.1
Cotswold	0182	8.8	74	4.2
Cotswold	5610	5.12	83	3.8
Cotswold	9777	5.97	77	3.2
Cotswold	9008	7.23	90	4.6
Cotswold	3537	7.34	62	5.1
Cotswold	3673	6.25	61	4.9
Cotswold	8077	2.87	81	5.5
Cotswold	5784	7	61	4.4
Cotswold	5349	6.7	86	4.8
Cotswold	2147	3.27	96	5
Cotswold	2583	8	50	4.7
Cotswold	1482	7.52	71	4.3
Cotswold	9390	7.28	92	3.3
	Norway
	5th percentile	5.8585	60.85	1.2
	95th percentile	10.5145	93.1	1.5
	Cotswold
	5th percentile	3.19	58	3.28
	95th percentile	8.96	92.8	5.54

## Sheet: H  NEFA Triglycer Magnes 
Origin	Beaver ID	NEFA	Triglycerides	Magnesium
Norway	Angus	1215	1.4	1.5
Norway	Christian	967	1.06	1.4
Norway	M08K21	912	1.01	1.5
Norway	Leigh	684	1.03	1.5
Norway	Ida	1569	2.43	1.5
Norway	Live	1203	1.06	1.4
Norway	Morten	1008	1.1	1.6
Norway	314a	1007	0.52	1.8
Norway	Jartan	953	0.47	1.4
Norway	315	945	0.98	1.5
Norway	Morritz	1315	0.92	1.4
Norway	Edwin	617	0.54	1.7
Norway	Jodie	765	0.92	1.6
Norway	Moses	826	0.96	1.7
Norway	Hanne	1012	1.01	1.3
Norway	185C	961	1.04	1.2
Norway	313A	954	1.03	1.5
Norway	Moe	1001	0.98	1.6
Cotswold	1010	1234	0.7	1.4
Cotswold	3059	1005	1.11	1.5
Cotswold	5012	956	0.71	1.4
Cotswold	0794	984	0.83	1.3
Cotswold	0182	1015	0.76	1.7
Cotswold	5610	1101	1.13	1.6
Cotswold	9777	986	0.68	1.8
Cotswold	9008	1006	0.94	1.3
Cotswold	3537	993	0.69	1.5
Cotswold	3673	1109	0.71	1.6
Cotswold	8077	956	3.02	1.4
Cotswold	5784	1056	1.06	1.2
Cotswold	5349	1043	0.96	1.8
Cotswold	2147	968	1.07	1.6
Cotswold	2583	978	0.38	1.5
Cotswold	1482	981	0.41	1.4
Cotswold	9390	956	0.87	1.6
	Norway
	5th percentile	673.95	0.5125	1.285
	95th percentile	1353.1	1.5545	1.715
	Cotswold
	5th percentile	956	0.404	1.28
	95th percentile	1134	1.508	1.8

## Sheet: I RBCC Hb PCV  
Origin	Beaver ID	RBCC	Hb	PCV
Norway	Angus	4	13	0.37
Norway	Christian	3.7	12	0.34
Norway	M08K21	4	12.9	0.37
Norway	Leigh	3.4	11.7	0.33
Norway	Ida	3.3	11.8	0.33
Norway	Live	3.6	12	0.34
Norway	Morten	3.5	12.2	0.34
Norway	314a	3.8	12.3	0.35
Norway	Jartan	3.7	12.2	0.35
Norway	315	3.6	12.3	0.35
Norway	Morritz	3.9	13.2	0.37
Norway	Edwin	3.9	12.3	0.35
Norway	Jodie
Norway	Moses
Norway	Hanne
Norway	185C
Norway	313A
Norway	Moe
Cotswold	1010	3.4	12.8	0.36
Cotswold	3059	3.3	12.5	0.34
Cotswold	5012	3.3	12.5	0.35
Cotswold	0794	3.7	13.2	0.38
Cotswold	0182
Cotswold	5610	3.6	13.8	0.39
Cotswold	9777	4.4	15.9	0.45
Cotswold	9008	3.6	13.1	0.37
Cotswold	3537	3.8	14.2	0.39
Cotswold	3673	3.8	14.3	0.4
Cotswold	8077
Cotswold	5784	3.9	14.1	0.41
Cotswold	5349
Cotswold	2147
Cotswold	2583
Cotswold	1482	3.7	13.1	0.39
Cotswold	9390	3.7	14	0.39
	Norway
	5th percentile	3.355	11.755	0.33
	95th percentile	4	13.09	0.37
	Cotswold
	5th percentile	3.3	12.5	0.3455
	95th percentile	4.125	15.02	0.428

## Sheet: J MCV MCH MCHC
Origin	Beaver ID	MCV	MCH	MCHC
Norway	Angus	91	33	35
Norway	Christian	90	32	36
Norway	M08K21	94	33	35
Norway	Leigh	98	35	36
Norway	Ida	100	35	35
Norway	Live	95	33	35
Norway	Morten	98	35	36
Norway	314a	93	33	35
Norway	Jartan	93	33	35
Norway	315	97	34	35
Norway	Morritz	95	34	35
Norway	Edwin	91	32	35
Norway	Jodie
Norway	Moses
Norway	Hanne
Norway	185C
Norway	313A
Norway	Moe
Cotswold	1010	106	38	36
Cotswold	3059	105	38	36
Cotswold	5012	106	38	36
Cotswold	0794	103	36	35
Cotswold	0182
Cotswold	5610	109	38	35
Cotswold	9777	104	36	35
Cotswold	9008	101	36	36
Cotswold	3537	102	37	36
Cotswold	3673	106	38	35
Cotswold	8077
Cotswold	5784	105	36	34
Cotswold	5349
Cotswold	2147
Cotswold	2583
Cotswold	1482	105	35	34
Cotswold	9390	106	38	35
	Norway
	5th percentile	90.55	32	35
	95th percentile	98.9	35	36
	Cotswold
	5th percentile	101.55	35.55	34
	95th percentile	107.35	38	36

[truncated: 7 more sheets: K Platelets WBCC NeutSeg , L BandNeut Lymph Mon , M  Eosin Bas, coded data  norway & cotswold, suppl norway, suppl costwold, suppl data]
